# Supplementary material for: Real-world analysis and future trends of parkinson's disease burden and all-cause mortality in Shanghai Pudong: a population-based study of 3.17 million people
Source: BMC Public Health. 2025 Nov 14;25:3960. doi: 10.1186/s12889-025-25146-1 (PMC12619288; doi:10.1186/s12889-025-25146-1)
Supplement: Supplementary file 1 — Supplementary Material 1. [file 12889_2025_25146_MOESM1_ESM.zip]

Archive with 29 entries (28 files):
- Supporting File/
- Supporting File/Table S1.xlsx
- __MACOSX/Supporting File/._Table S1.xlsx
- Supporting File/.DS_Store
- __MACOSX/Supporting File/._.DS_Store
- Supporting File/Table S7.xlsx
- __MACOSX/Supporting File/._Table S7.xlsx
- Supporting File/Table S6.xlsx
- __MACOSX/Supporting File/._Table S6.xlsx
- Supporting File/Table S5.xlsx
- __MACOSX/Supporting File/._Table S5.xlsx
- Supporting File/Table S9.xlsx
- __MACOSX/Supporting File/._Table S9.xlsx
- Supporting File/Table S8.xlsx
- __MACOSX/Supporting File/._Table S8.xlsx
- Supporting File/Table S4.xlsx
- __MACOSX/Supporting File/._Table S4.xlsx
- Supporting File/Figure S1.pdf
- __MACOSX/Supporting File/._Figure S1.pdf
- Supporting File/Figure S2.pdf
- __MACOSX/Supporting File/._Figure S2.pdf
- Supporting File/Table S3.xlsx
- __MACOSX/Supporting File/._Table S3.xlsx
- Supporting File/Figure S3.pdf
- __MACOSX/Supporting File/._Figure S3.pdf
- Supporting File/Table S2.xlsx
- __MACOSX/Supporting File/._Table S2.xlsx
- Supporting File/Table S10.xlsx
- __MACOSX/Supporting File/._Table S10.xlsx
