# Supplementary material for: Real-world analysis and future trends of parkinson's disease burden and all-cause mortality in Shanghai Pudong: a population-based study of 3.17 million people
Source: BMC Public Health. 2025 Nov 14;25:3960. doi: 10.1186/s12889-025-25146-1 (PMC12619288; doi:10.1186/s12889-025-25146-1)
Supplement: Supplementary file 1 — Supplementary Material 1. [file 12889_2025_25146_MOESM1_ESM.zip › Supporting File/Table S1.xlsx]

## Sheet: Uinall
Table S1. The sequence of underlying causes of death in 4,218 Parkinson's disease-related deaths.
		Male				Female				Total
Rnak	ICD-10	Diseases(List of three-character categories)	Deaths(n)	Proportion(%)	ICD-10	Disease(List of three-character categories)	Deaths of male(n)	Proportion(%)	ICD-10	Diseases(List of three-character categories)	Deaths of female(n)	Proportion(%)
1	G20-22	Parkinson's disease	1024	42.5426	G20-22	Parkinson's disease	788	43.5119	G20-22	Parkinson's disease	1812	42.9587
2	I60-69	Cerebrovascular disease	453	18.8201	I60-69	Cerebrovascular disease	346	19.1055	I60-69	Cerebrovascular disease	799	18.9426
3	I20-25	Coronary Heart diseases	287	11.9236	I20-25	Coronary Heart diseases	284	15.6819	I20-25	Coronary Heart diseases	571	13.5372
4	J40-47	Chronic lower repiratory diseases	197	8.18446	E10-14	Diabetes mellitus	85	4.69354	J40-47	Chronic lower repiratory diseases	268	6.35372
5	E10-14	Diabetes mellitus	83	3.44828	J40-47	Chronic lower repiratory diseases	71	3.92049	E10-14	Diabetes mellitus	168	3.98293
6	C33-34	Lung cancer	52	2.16037	W00-19	Falls	29	1.60133	W00-19	Falls	77	1.82551
7	W00-19	Falls	48	1.99418	C33-34	Lung cancer	20	1.10436	C33-34	Lung cancer	72	1.70697
8	W20-X59	Other external causes of accidental injuries except falls	20	0.83091	I10-15	Hypertensive diseases	14	0.773054	W20-X59	Other external causes of accidental injuries except falls	30	0.711238
9	C18-21	Colorectal cancer	16	0.664728	Y85-89	Aftereffects caused by external factors of illness and death	13	0.717835	C18-21	Colorectal cancer	28	0.663822
10	C16	Stomach cancer	15	0.623182	C18-21	Colorectal cancer	12	0.662617	C16	Stomach cancer	26	0.616406
11	C22	Liver cancer	15	0.623182	X60-X84	Intentional self harm	12	0.662617	I10-15	Hypertensive diseases	24	0.56899
12	K55-63	Other intestinal diseases	15	0.623182	C16	Stomach cancer	11	0.607399	X60-X84	Intentional self harm	24	0.56899
13	X60-X84	Intentional self harm	12	0.498546	W20-X59	Other external causes of accidental injuries except falls	10	0.552181	C22	Liver cancer	23	0.545282
14	I05-09,I16-19,I26-I27,I30-I52	Heart diseases	11	0.457	I05-09,I16-19,I26-I27,I30-I52	Heart diseases	10	0.552181	K55-63	Other intestinal diseases	23	0.545282
15	I10-15	Hypertensive diseases	10	0.415455	K80-87	Disorders of gallbladder, biliary tract and pancreas	10	0.552181	I05-09,I16-19,I26-I27,I30-I52	Heart diseases	21	0.497866
16	K80-87	Gallbladder, biliary, and pancreatic diseases	10	0.415455	C22	Liver cancer	8	0.441745	K80-87	Disorders of gallbladder, biliary tract and pancreas	20	0.474158
17	C61	Prostatic cancer	10	0.415455	K55-63	Other intestinal diseases	8	0.441745	Y85-89	Aftereffects caused by external factors of illness and death	19	0.45045
18	N20-23	Urolithiasis	8	0.332364	C50	Breast cancer	7	0.386527	K70-77	Diseases of liver	11	0.260787
19	K70-77	Liver disease	7	0.290818	C23-24	Gallbladder cancer	5	0.276091	C23-24	Gallbladder cancer	10	0.237079
20	B15-19	Viral hepatitis	7	0.290818	D37-48	Tumor with undetermined or unknown characteristics	5	0.276091	C25	Pancreatic cancer	10	0.237079
	Total		2407	100	Total		1811	100	Total		4218	100
