# Supplementary material for: Real-world analysis and future trends of parkinson's disease burden and all-cause mortality in Shanghai Pudong: a population-based study of 3.17 million people
Source: BMC Public Health. 2025 Nov 14;25:3960. doi: 10.1186/s12889-025-25146-1 (PMC12619288; doi:10.1186/s12889-025-25146-1)
Supplement: Supplementary file 1 — Supplementary Material 1. [file 12889_2025_25146_MOESM1_ESM.zip › Supporting File/Table S7.xlsx]

## Sheet: Sheet2
Table S7. The proportion in age groups during the period from 2005 to 2021 in Shanghai Pudong, China.
	Proportion in Parkinson's disease related deaths (%)					Proportion in Parkinson's disease specific deaths(%)
Year	45-59 yrs	60-69 yrs	70-79 yrs	≥80 yrs		45-59 yrs	60-69 yrs	70-79 yrs	≥80 yrs
2005	1.96078	10.7843	54.902	32.3529		2.5	7.5	60	30
2006	3.8835	9.70874	53.3981	33.0097		5	10	45	40
2007	4.1958	6.29371	48.2517	40.5594		8.62069	5.17241	55.1724	29.3103
2008	6.04027	9.39597	40.2685	44.2953		4.10959	12.3288	41.0959	42.4658
2009	3.42466	8.90411	46.5753	41.0959		2.89855	13.0435	43.4783	40.5797
2010	3.75	6.25	31.875	56.875		8.33333	9.72222	33.3333	45.8333
2011	1.65746	12.1547	35.9116	50.2762		3.79747	11.3924	37.9747	46.8354
2012	0.930233	6.97674	43.2558	48.8372		1.05263	11.5789	45.2632	42.1053
2013	0.413223	8.67769	38.0165	52.8926		1.02041	14.2857	35.7143	48.9796
2014	1.72414	6.03448	34.9138	57.3276		2.7027	11.7117	37.8378	47.7477
2015	1.76056	11.6197	26.7606	59.8592		3.30579	14.876	27.2727	54.5455
2016	0.986842	7.89474	27.9605	62.5		1.49254	9.70149	28.3582	58.9552
2017	1.39665	10.6145	30.1676	57.5419		3.33333	12.6667	29.3333	54
2018	0.817439	11.7166	30.2452	56.9482		0.636943	10.828	32.4841	56.051
2019	0.992556	8.43672	30.273	60.2978		1.10497	8.28729	31.4917	59.116
2020	1.00756	9.82368	30.9824	58.1864		1.33333	12	39.3333	47.3333
2021	2.31481	6.48148	35.6481	55.5556		3.80435	8.15217	38.587	49.4565
