# Supplementary material for: Real-world analysis and future trends of parkinson's disease burden and all-cause mortality in Shanghai Pudong: a population-based study of 3.17 million people
Source: BMC Public Health. 2025 Nov 14;25:3960. doi: 10.1186/s12889-025-25146-1 (PMC12619288; doi:10.1186/s12889-025-25146-1)
Supplement: Supplementary file 1 — Supplementary Material 1. [file 12889_2025_25146_MOESM1_ESM.zip › Supporting File/Table S6.xlsx]

## Sheet: Table_S2
Table S6. The YLLr in gender and age groups during the period from 2005 to 2021 in Shanghai Pudong, China.
				Parkinson's disease related deaths									Parkinson's disease specific deaths
		YLLr (/100,000)			YLLr (/100,000)						YLLr (/100,000)			YLLr (/100,000)
Year	Male	Female	Total		45-59 yrs	60-69 yrs	70-79 yrs	≥80 yrs		Male	Female	Total		45-59 yrs	60-69 yrs	70-79 yrs	≥80 yrs
2005	35.3076	34.4395	34.8747		4.65789	73.5117	280.468	245.907		16.074	11.304	13.6951		2.32894	20.8227	119.979	90.3196
2006	44.8957	24.6213	34.7834		10.0647	61.8524	273.632	242.48		16.3318	10.6986	13.5221		5.29372	24.0686	88.9633	122.722
2007	55.1566	37.1482	46.1687		14.4461	53.6726	340.181	389.286		24.8524	17.9909	21.4278		12.1879	18.1004	163.069	122.663
2008	48.4037	46.6916	47.548		21.8114	80.7116	283.614	391.653		23.0559	24.9452	24.0002		7.35446	51.3029	146.853	191.584
2009	50.4051	39.4357	44.9164		11.6385	66.155	327.859	326.369		23.7822	19.8283	21.8038		4.74106	46.955	143.17	154.434
2010	47.9616	42.6878	45.3204		13.9789	46.4579	240.084	468.591		24.6657	23.1407	23.902		13.9789	33.3293	116.435	167.329
2011	50.6814	51.7262	51.2051		6.64935	94.1092	307.585	434.628		21.6187	24.9185	23.2728		6.64935	39.5581	142.417	176.028
2012	60.1002	56.9882	58.5399		5.00196	59.6112	439.495	480.135		25.8901	29.4997	27.6999		2.38027	43.8973	202.185	186.849
2013	69.817	59.9024	64.8459		2.51812	74.6877	437.999	570.42		28.1054	29.0786	28.5934		2.51812	50.2655	168.182	224.278
2014	58.0509	62.6242	60.3437		10.2926	46.4464	401.377	526.324		30.725	33.9463	32.34		7.98289	43.5928	209.771	213.715
2015	80.5449	65.5706	73.0385		12.3336	99.0437	354.987	634.259		39.4664	27.0597	33.2471		9.96113	53.7043	152.507	249.343
2016	77.8479	71.6478	74.7397		8.13234	67.3816	379.934	692.584		36.8312	33.0041	34.9126		5.51021	36.9953	172.468	284.769
2017	96.6443	83.5918	90.099		12.9627	99.5928	446.049	734.718		44.7507	35.5727	40.1483		12.9627	49.0359	184.035	290.088
2018	108.323	70.5981	89.393		8.89089	107.625	417.209	691.339		47.3712	28.9545	38.1298		3.19464	42.7803	193.516	292.059
2019	105.231	82.2815	93.7054		11.0771	82.3921	432.268	797.87		46.9173	38.8828	42.8821		5.32482	35.9555	208.939	351.551
2020	115.7	74.3216	94.9188		11.6334	94.399	441.237	760.323		48.3893	30.0371	39.1724		5.53855	43.5785	215.38	236.881
2021	120.989	75.4914	98.1149		28.6575	66.8915	449.2	731.908		56.6318	31.3298	43.911		19.257	34.735	205.41	275.662
Notes: YLLr, the rate of years of life lost.
