# Supplementary material for: Real-world analysis and future trends of parkinson's disease burden and all-cause mortality in Shanghai Pudong: a population-based study of 3.17 million people
Source: BMC Public Health. 2025 Nov 14;25:3960. doi: 10.1186/s12889-025-25146-1 (PMC12619288; doi:10.1186/s12889-025-25146-1)
Supplement: Supplementary file 1 — Supplementary Material 1. [file 12889_2025_25146_MOESM1_ESM.zip › Supporting File/Table S5.xlsx]

## Sheet: Sheet3
Table S5. The Parkinson's disease-related or specific mortality rates in age groups during the period from 2005 to 2021 in Shanghai Pudong, China.
	Parkinson's disease related mortality rates(/100,000)					Parkinson's disease specific mortality rates(/100,000)
Year	45-59 yrs	60-69 yrs	70-79 yrs	≥80 yrs		45-59 yrs	60-69 yrs	70-79 yrs	≥80 yrs
2005	0.272098	5.23092	30.6814	43.6982		0.136049	1.42661	13.1492	15.8903
2006	0.535904	4.62122	29.8166	44.4648		0.267952	1.84849	9.75816	20.9246
2007	0.791492	3.87005	36.9367	70.7533		0.659577	1.29002	17.1301	20.738
2008	1.15543	5.4819	31.6464	73.063		0.385142	3.52408	15.8232	34.3175
2009	0.629843	4.65383	35.7517	62.374		0.251937	3.22188	15.7728	29.1078
2010	0.753115	3.2774	26.7854	89.3892		0.753115	2.29418	12.6049	32.4159
2011	0.378305	6.63516	34.0296	84.7016		0.378305	2.71438	15.706	34.4391
2012	0.257429	4.13367	48.9786	91.9319		0.128714	3.03136	22.646	35.0217
2013	0.131651	5.28698	49.0447	104.803		0.131651	3.52465	18.6583	39.3011
2014	0.539665	3.21784	42.8476	101.513		0.404749	2.98799	22.2173	40.4525
2015	0.692886	6.99854	39.2988	122.971		0.554309	3.81738	17.064	47.7417
2016	0.425411	4.80424	42.0027	133.378		0.283607	2.6023	18.7777	55.4573
2017	0.73368	7.21927	49.5197	141.228		0.73368	3.60964	20.1747	55.5316
2018	0.455861	7.83168	46.9069	140.202		0.151954	3.09625	21.5518	59.0323
2019	0.622116	6.06001	47.1042	159.888		0.311058	2.67353	22.0077	70.4035
2020	0.634772	6.8446	43.2905	149.994		0.317386	3.15905	20.7654	46.1021
2021	1.58882	4.89781	49.5228	152.831		1.11218	2.62383	22.8319	57.9485
Total	0.615455	5.57947	40.9639	112.391		0.404904	2.90782	18.4323	44.1117
