# Supplementary material for: Real-world analysis and future trends of parkinson's disease burden and all-cause mortality in Shanghai Pudong: a population-based study of 3.17 million people
Source: BMC Public Health. 2025 Nov 14;25:3960. doi: 10.1186/s12889-025-25146-1 (PMC12619288; doi:10.1186/s12889-025-25146-1)
Supplement: Supplementary file 1 — Supplementary Material 1. [file 12889_2025_25146_MOESM1_ESM.zip › Supporting File/Table S9.xlsx]

## Sheet: Sheet1
Table S9. The increase in value of Parkinson's disease-related or specific mortality rates caused by aging and other factors during the period from 2006 to 2021 in Shanghai Pudong, China
			Parkinson's disease related deaths								Parkinson's disease specific deaths
	CMR in 2005(/100,000)	CMR in X year(/100,000)	Mortality difference(/100,000)	Impact of ageing of population		Impact of other factors			CMR in 2005(/100,000)	CMR in X year(/100,000)	Mortality difference(/100,000)	Impact of ageing of population		Impact of other factors
				Value added of rate(/100,000)	Contribution(%)	Value added of rate(/100,000)	Contribution(%)					Value added of rate(/100,000)	Contribution(%)	Value added of rate(/100,000)	Contribution(%)
2006 vs. 2005
Total	4.01292	3.98464	-0.02828	-0.00985571	0.348505	-0.0184242	0.651495		1.5737	1.54743	-0.0262611	-0.0037065	0.14114	-0.0225546	0.85886
Male	4.00259	5.17118	1.16858	-0.0103417	0.00869589	1.17893	0.991304		1.80509	1.85236	0.0472711	-0.00328016	0.0609338	0.0505513	0.939066
Female	4.02331	2.79226	-1.23105	-0.0105534	0.00857267	-1.2205	0.991427		1.3411	1.241	-0.100101	-0.0048358	0.0483094	-0.0952648	0.951691
2007 vs. 2005
Total	4.01292	5.44917	1.43624	0.129639	0.090263	1.3066	0.909737		1.5737	2.21015	0.636455	0.042328	0.0665058	0.594127	0.933494
Male	4.00259	6.69454	2.69194	0.174633	0.0648723	2.51731	0.935128		1.80509	2.6626	0.857508	0.0724934	0.0845396	0.785015	0.91546
Female	4.02331	4.19927	0.175965	0.0960718	0.545972	0.0798929	0.454028		1.3411	1.75606	0.414957	0.0155988	0.0375913	0.399358	0.962409
2008 vs. 2005
Total	4.01292	5.58932	1.5764	0.378743	0.240258	1.19766	0.759742		1.5737	2.73839	1.1647	0.15368	0.131948	1.01102	0.868052
Male	4.00259	6.14937	2.14678	0.419504	0.195411	1.72728	0.804589		1.80509	2.62473	0.819642	0.150666	0.183819	0.668976	0.816181
Female	4.02331	5.0288	1.00549	0.363045	0.361065	0.64244	0.638935		1.3411	2.85215	1.51105	0.166226	0.110007	1.34482	0.889993
2009 vs. 2005
Total	4.01292	5.39857	1.38564	0.460437	0.332291	0.925204	0.667709		1.5737	2.55138	0.977681	0.202052	0.206665	0.775629	0.793335
Male	4.00259	6.51263	2.51004	0.574956	0.229062	1.93508	0.770938		1.80509	3.1083	1.30321	0.288299	0.221222	1.01491	0.778778
Female	4.02331	4.28613	0.26282	0.393903	0.750311	-0.131083	0.249689		1.3411	1.99527	0.654164	0.140719	0.215112	0.513446	0.784888
2010 vs. 2005
Total	4.01292	5.8385	1.82557	0.733854	0.401986	1.09172	0.598014		1.5737	2.62732	1.05363	0.269112	0.255415	0.784515	0.744585
Male	4.00259	6.57912	2.57652	0.845929	0.328322	1.73059	0.671678		1.80509	2.92405	1.11896	0.320028	0.286004	0.798933	0.713996
Female	4.02331	5.1003	1.07699	0.688976	0.639721	0.388018	0.360279		1.3411	2.33157	0.990465	0.255325	0.257783	0.73514	0.742217
2011 vs. 2005
Total	4.01292	6.53041	2.51748	0.912068	0.362293	1.60542	0.637707		1.5737	2.85029	1.27659	0.356795	0.27949	0.919798	0.72051
Male	4.00259	6.65536	2.65277	1.04109	0.392452	1.61168	0.607548		1.80509	2.82129	1.0162	0.434824	0.427891	0.581379	0.572109
Female	4.02331	6.40608	2.38277	0.82372	0.345698	1.55905	0.654302		1.3411	2.87914	1.53803	0.294838	0.191698	1.2432	0.808302
2012 vs. 2005
Total	4.01292	7.68346	3.67053	1.02877	0.280279	2.64176	0.719721		1.5737	3.39502	1.82132	0.432879	0.237673	1.38844	0.762327
Male	4.00259	8.67229	4.66969	1.34182	0.287346	3.32788	0.712654		1.80509	3.36857	1.56348	0.546074	0.349267	1.01741	0.650733
Female	4.02331	6.70007	2.67676	0.791144	0.29556	1.88562	0.70444		1.3411	3.42131	2.08021	0.33676	0.161887	1.74345	0.838113
2013 vs. 2005
Total	4.01292	8.56776	4.55483	1.26989	0.2788	3.28494	0.7212		1.5737	3.46959	1.89589	0.486365	0.256536	1.40953	0.743464
Male	4.00259	9.44376	5.44116	1.54266	0.283517	3.8985	0.716483		1.80509	3.33727	1.53218	0.542294	0.353937	0.989882	0.646063
Female	4.02331	7.69663	3.67332	1.07388	0.292347	2.59943	0.707653		1.3411	3.60117	2.26007	0.445612	0.197167	1.81446	0.802833
2014 vs. 2005
Total	4.01292	8.10855	4.09562	1.34921	0.329428	2.74641	0.670572		1.5737	3.87952	2.30582	0.533601	0.231414	1.77222	0.768586
Male	4.00259	8.06031	4.05772	1.5396	0.379424	2.51812	0.620576		1.80509	3.78484	1.97975	0.629243	0.317839	1.35051	0.682161
Female	4.02331	8.15652	4.13321	1.21265	0.293393	2.92056	0.706607		1.3411	3.97369	2.63259	0.462892	0.175832	2.16969	0.824168
2015 vs. 2005
Total	4.01292	9.78781	5.77488	1.89435	0.328033	3.88053	0.671967		1.5737	4.17016	2.59646	0.74725	0.287795	1.84921	0.712205
Male	4.00259	11.4025	7.39987	2.45439	0.331681	4.94548	0.668319		1.80509	5.11383	3.30874	1.05234	0.318049	2.2564	0.681951
Female	4.02331	8.18143	4.15812	1.47548	0.354842	2.68265	0.645158		1.3411	3.23132	1.89022	0.513125	0.271463	1.37709	0.728537
2016 vs. 2005
Total	4.01292	10.3464	6.33349	2.02466	0.319675	4.30883	0.680325		1.5737	4.56059	2.9869	0.812036	0.271866	2.17486	0.728134
Male	4.00259	11.1245	7.12189	2.41017	0.338417	4.71172	0.661583		1.80509	5.11863	3.31353	1.02326	0.308813	2.29027	0.691187
Female	4.02331	9.57244	5.54913	1.77752	0.320323	3.77162	0.679677		1.3411	4.00549	2.66439	0.684123	0.256766	1.98026	0.743234
2017 vs. 2005
Total	4.01292	12.033	8.02011	2.37955	0.296698	5.64056	0.703302		1.5737	5.04177	3.46808	0.932497	0.26888	2.53558	0.73112
Male	4.00259	13.2818	9.27923	2.85821	0.308022	6.42102	0.691978		1.80509	5.86558	4.06049	1.19703	0.2948	2.86346	0.7052
Female	4.02331	10.7915	6.7682	2.09577	0.30965	4.67242	0.69035		1.3411	4.22276	2.88166	0.777622	0.269852	2.10404	0.730148
2018 vs. 2005
Total	4.01292	12.1767	8.16373	2.66031	0.325869	5.50342	0.674131		1.5737	5.20909	3.63539	1.04671	0.287921	2.58868	0.712079
Male	4.00259	14.7845	10.7819	3.46701	0.321559	7.31487	0.678441		1.80509	6.65967	4.85458	1.46943	0.30269	3.38515	0.69731
Female	4.02331	9.58749	5.56418	2.12723	0.382309	3.43694	0.617691		1.3411	3.76887	2.42777	0.770921	0.317543	1.65685	0.682457
2019 vs. 2005
Total	4.01292	13.1778	9.16488	3.04919	0.332704	6.11569	0.667296		1.5737	5.91857	4.34487	1.29832	0.298816	3.04656	0.701184
Male	4.00259	15.1088	11.1063	3.8708	0.348524	7.23545	0.651476		1.80509	6.24061	4.43552	1.54857	0.34913	2.88694	0.65087
Female	4.02331	11.2639	7.24055	2.48507	0.343215	4.75549	0.656785		1.3411	5.59938	4.25827	1.13137	0.265688	3.1269	0.734312
2020 vs. 2005
Total	4.01292	12.7918	8.77892	3.17045	0.361143	5.60847	0.638857		1.5737	4.83319	3.25949	1.12958	0.346549	2.12992	0.653451
Male	4.00259	15.8063	11.8037	4.33057	0.366882	7.47314	0.633118		1.80509	6.08931	4.28422	1.63849	0.382448	2.64573	0.617552
Female	4.02331	9.80862	5.78531	2.31575	0.400281	3.46956	0.599719		1.3411	3.59008	2.24898	0.741602	0.32975	1.50738	0.67025
2021 vs. 2005
Total	4.01292	13.6332	9.62026	3.48567	0.362326	6.13459	0.637674		1.5737	5.80673	4.23303	1.38738	0.327751	2.84565	0.672249
Male	4.00259	16.4379	12.4353	4.54379	0.365395	7.8915	0.634605		1.80509	7.17174	5.36665	1.85099	0.344906	3.51566	0.655094
Female	4.02331	10.8593	6.83596	2.72725	0.398957	4.10871	0.601043		1.3411	4.45669	3.11559	1.08025	0.346724	2.03534	0.653276
