# Supplementary material for: Real-world analysis and future trends of parkinson's disease burden and all-cause mortality in Shanghai Pudong: a population-based study of 3.17 million people
Source: BMC Public Health. 2025 Nov 14;25:3960. doi: 10.1186/s12889-025-25146-1 (PMC12619288; doi:10.1186/s12889-025-25146-1)
Supplement: Supplementary file 1 — Supplementary Material 1. [file 12889_2025_25146_MOESM1_ESM.zip › Supporting File/Table S8.xlsx]

## Sheet: Sheet2
Table S8. The AYLL in gender during the period from 2005 to 2021 in Shanghai Pudong, China.
		Related AYLL				specific AYLL
Year	Male	Female	Total		Male	Female	Total
2005	8.82119	8.55999	8.69059		8.9048	8.42885	8.70252
2006	8.68191	8.8177	8.72937		8.81677	8.62091	8.73843
2007	8.23905	8.84633	8.47262		9.33388	10.245	9.69519
2008	7.87132	9.28485	8.50693		8.7841	8.74611	8.76432
2009	7.73958	9.20077	8.32005		7.6512	9.93768	8.54591
2010	7.28998	8.36965	7.76234		8.43545	9.92497	9.09746
2011	7.61512	8.07455	7.84103		7.6627	8.65484	8.16505
2012	6.93014	8.50562	7.61895		7.68576	8.62234	8.15898
2013	7.39293	7.78294	7.5686		8.42168	8.07476	8.24114
2014	7.20206	7.67781	7.44199		8.1179	8.54277	8.33608
2015	7.06381	8.01456	7.46219		7.71759	8.37418	7.97263
2016	6.99789	7.4848	7.22372		7.19553	8.23973	7.65529
2017	7.27643	7.74608	7.48764		7.62938	8.42403	7.96313
2018	7.32682	7.36357	7.34134		7.11315	7.68254	7.31987
2019	6.96488	7.30491	7.11085		7.51806	6.94412	7.24536
2020	7.21839	7.46075	7.31179		7.83642	8.23814	7.9864
2021	7.36041	6.95179	7.19677		7.89652	7.02983	7.56209
Notes: AYLL, average years of life lost.
