# Supplementary material for: Real-world analysis and future trends of parkinson's disease burden and all-cause mortality in Shanghai Pudong: a population-based study of 3.17 million people
Source: BMC Public Health. 2025 Nov 14;25:3960. doi: 10.1186/s12889-025-25146-1 (PMC12619288; doi:10.1186/s12889-025-25146-1)
Supplement: Supplementary file 1 — Supplementary Material 1. [file 12889_2025_25146_MOESM1_ESM.zip › Supporting File/Table S4.xlsx]

## Sheet: Table_S1
Table S4. The case number of Parkinson's disease-related or specific death, CMR, and ASMRW across genders during the period from 2005 to 2021 in Shanghai Pudong, China.
					Parkinson's disease related deaths													Parkinson's disease specific deaths
Year	Male				Female				Total				Male				Female				Total
	Dealths(n)	CMR(/100,000)	ASMRW(/100,000)		Dealths(n)	CMR(/100,000)	ASMRW(/100,000)		Dealths(n)	CMR(/100,000)	ASMRW(/100,000)		Dealths(n)	CMR(/100,000)	ASMRW(/100,000)		Dealths(n)	CMR(/100,000)	ASMRW(/100,000)		Dealths(n)	CMR(/100,000)	ASMRW(/100,000)
2005	51	4.00259	1.99855		51	4.02331	1.41622		102	4.01292	1.6925		23	1.80509	0.860288		17	1.3411	0.460509		40	1.5737	0.650096
2006	67	5.17118	2.62505		36	2.79226	0.918469		103	3.98464	1.68613		24	1.85236	0.910753		16	1.241	0.377063		40	1.54743	0.624866
2007	88	6.69454	3.1126		55	4.19927	1.39392		143	5.44917	2.12779		35	2.6626	1.22638		23	1.75606	0.622873		58	2.21015	0.888776
2008	82	6.14937	2.64838		67	5.0288	1.81273		149	5.58932	2.12966		35	2.62473	1.18171		38	2.85215	0.993361		73	2.73839	1.0852
2009	88	6.51263	2.83836		58	4.28613	1.51319		146	5.39857	2.06275		42	3.1083	1.33517		27	1.99527	0.78344		69	2.55138	0.998108
2010	90	6.57913	2.74478		70	5.10032	1.49399		160	5.83851	2.00765		40	2.92406	1.31702		32	2.33157	0.804809		72	2.62733	1.01813
2011	92	6.65536	2.74862		89	6.40608	1.93191		181	6.53041	2.27985		39	2.82129	1.12002		40	2.87914	0.960238		79	2.85029	1.01704
2012	121	8.67229	3.21997		94	6.70007	2.09628		215	7.68346	2.53362		47	3.36857	1.2846		48	3.42131	1.06031		95	3.39502	1.14969
2013	133	9.44376	3.42603		109	7.69663	2.14148		242	8.56776	2.70444		47	3.33727	1.24448		51	3.60117	1.02714		98	3.46959	1.1408
2014	115	8.06031	2.95131		117	8.15652	2.28084		232	8.10855	2.56207		54	3.78484	1.4567		57	3.97369	1.21924		111	3.87952	1.32325
2015	165	11.4025	3.93902		119	8.18143	2.13055		284	9.78781	2.88407		74	5.11383	1.82756		47	3.23132	0.844753		121	4.17016	1.26897
2016	163	11.1245	3.73641		141	9.57244	2.34975		304	10.3464	2.95939		75	5.11863	1.7533		59	4.00549	1.08508		134	4.56059	1.3718
2017	197	13.2818	4.25743		161	10.7915	2.72767		358	12.033	3.42319		87	5.86558	1.92212		63	4.22276	1.13665		150	5.04177	1.49497
2018	222	14.7845	4.7679		145	9.58749	2.30263		367	12.1767	3.42545		100	6.65967	2.15092		57	3.76887	0.912038		157	5.20909	1.46259
2019	230	15.1088	4.56449		173	11.2639	2.54641		403	13.1778	3.45131		95	6.24061	1.93954		86	5.59938	1.23319		181	5.91857	1.56748
2020	244	15.8063	4.6222		153	9.80862	2.23261		397	12.7918	3.31521		94	6.08931	1.84196		56	3.59008	0.887935		150	4.83319	1.32442
2021	259	16.4379	4.81189		173	10.8593	2.30955		432	13.6332	3.47364		113	7.17174	2.14437		71	4.45669	0.952802		184	5.80673	1.521
Total	2407	9.99238	3.67676		1811	7.48713	2.05212		4218	8.73716	2.76062		1024	4.25102	1.60036		788	3.25779	0.934194		1812	3.75338	1.23026
Notes: ASMRW, age-standardized mortality rate by Segi’s world standard population; CMR, crude mortality rate.
