# Supplementary material for: Real-world analysis and future trends of parkinson's disease burden and all-cause mortality in Shanghai Pudong: a population-based study of 3.17 million people
Source: BMC Public Health. 2025 Nov 14;25:3960. doi: 10.1186/s12889-025-25146-1 (PMC12619288; doi:10.1186/s12889-025-25146-1)
Supplement: Supplementary file 1 — Supplementary Material 1. [file 12889_2025_25146_MOESM1_ESM.zip › Supporting File/Table S3.xlsx]

## Sheet: Sheet1
Table S3. The proportion of Parkinson's disease-related or specific death and all deaths in Shanghai Pudong, China,2005–2021
Year	All deaths(a)	Parkinson's disease related deaths(b)	Proportion(b/a,%)	Parkinson's disease specific death(c )	Proportion(c/b,%)	Proportion(c/a,%)
2005	18306	102	0.557194	40	39.2157	0.218508
2006	17389	103	0.592328	40	38.835	0.23003
2007	18336	143	0.779887	58	40.5594	0.316318
2008	19060	149	0.781742	73	48.9933	0.383001
2009	19239	146	0.758875	69	47.2603	0.358646
2010	19425	160	0.823681	72	45	0.370656
2011	20247	181	0.89396	79	43.6464	0.390181
2012	21256	215	1.01148	95	44.186	0.446933
2013	21221	242	1.14038	98	40.4959	0.461807
2014	21601	232	1.07402	111	47.8448	0.513865
2015	23003	284	1.23462	121	42.6056	0.526018
2016	22655	304	1.34187	134	44.0789	0.591481
2017	23082	358	1.55099	150	41.8994	0.649857
2018	23463	367	1.56416	157	42.7793	0.669139
2019	24307	403	1.65796	181	44.9132	0.744641
2020	24563	397	1.61625	150	37.7834	0.610675
2021	25405	432	1.70045	184	42.5926	0.724267
Total	362558	4218	1.1634	1812	42.9587	0.499782
