# Supplementary material for: Real-world analysis and future trends of parkinson's disease burden and all-cause mortality in Shanghai Pudong: a population-based study of 3.17 million people
Source: BMC Public Health. 2025 Nov 14;25:3960. doi: 10.1186/s12889-025-25146-1 (PMC12619288; doi:10.1186/s12889-025-25146-1)
Supplement: Supplementary file 1 — Supplementary Material 1. [file 12889_2025_25146_MOESM1_ESM.zip › Supporting File/Table S2.xlsx]

## Sheet: all in under
Table S2. The sequence of the top 20 all causes of death in 1,812 Parkinson's disease-specific deaths.
		Male				Female				Total
Rnak	ICD-10	Diseases(List of three-character categories)	Deaths(n)	Proportion(%)	ICD-10	Disease(List of three-character categories)	Deaths of male(n)	Proportion(%)	ICD-10	Diseases(List of three-character categories)	Deaths of female(n)	Proportion(%)
1	G20-22	Parkinson's disease	1024	33.4203	G20-22	Parkinson's disease	788	32.6581	G20-22	Parkinson's disease	1812	34.7968
2	J95-99	Other diseases of the respiratory system	429	13.9876	J95-99	Other diseases of the respiratory system	246	11.4472	J95-99	Other diseases of the respiratory system	675	12.941
3	I10-15	Hypertensive diseases	238	7.76003	I10-15	Hypertensive diseases	181	7.48243	I10-15	Hypertensive diseases	419	8.03298
4	J10-18	Influenza and pneumonia	163	5.31464	I05-09,I16-19,I26-I27,I30-I52	Heart diseases	97	4.00992	J10-18	Influenza and pneumonia	247	4.73543
5	I05-09,I16-19,I26-I27,I30-I52	Heart diseases	126	4.10825	J10-18	Influenza and pneumonia	84	3.47251	I05-09,I16-19,I26-I27,I30-I52	Heart diseases	223	4.27531
6	L80-99	Other disorder of the skin and subcutaneous tissue	104	3.39094	L80-99	Other disorder of the skin and subcutaneous tissue	84	3.47251	L80-99	Other disorder of the skin and subcutaneous tissue	188	3.60429
7	I20-25	Coronary Heart diseases	99	3.22791	I20-25	Coronary Heart diseases	63	2.60438	I20-25	Coronary Heart diseases	162	3.10583
8	I60-69	Cerebrovascular disease	91	2.96707	E70-90	Metabolic disorders	56	2.31501	I60-69	Cerebrovascular disease	144	2.76074
9	E70-90	Metabolic disorders	68	2.21715	I60-69	Cerebrovascular disease	53	2.19099	E70-90	Metabolic disorders	124	2.3773
10	E10-14	Diabetes mellitus	57	1.85849	E10-14	Diabetes mellitus	46	1.90161	E10-14	Diabetes mellitus	103	1.97469
11	R50-69	General symptoms and signs	53	1.72807	F00-09	Organic, including symptomatic,mental disorders	36	1.48822	R50-69	General symptoms and signs	85	1.6296
12	F00-09	Organic, including symptomatic,mental disorders	37	1.20639	R95-99	Unclear and unexplained deaths	34	1.40554	F00-09	Organic, including symptomatic,mental disorders	73	1.39954
13	N40-51	Diseases of the male genital organs	36	1.17379	R50-69	General symptoms and signs	32	1.32286	R95-99	Unclear and unexplained deaths	68	1.30368
14	R95-99	Unclear and unexplained deaths	34	1.10858	G30-32	Other neurodegenerative diseases	22	0.909467	N17-19	Renal failure	52	0.996933
15	N17-19	Renal failure	34	1.10858	N17-19	Renal failure	18	0.744109	G30-32	Other neurodegenerative diseases	48	0.920245
16	G30-32	Other neurodegenerative diseases	26	0.847734	N30-39	Other urinary system diseases	17	0.70277	N30-39	Other urinary system diseases	43	0.824387
17	N30-39	Other urinary system diseases	26	0.847734	T90-98	Aftereffects of injury, poisoning, and other external factors	16	0.66143	J40-47	Chronic lower repiratory diseases	36	0.690184
18	J40-47	Chronic lower repiratory diseases	21	0.684708	J40-47	Chronic lower repiratory diseases	15	0.620091	N40-51	Diseases of the male genital organs	36	0.690184
19	D60-64	Aplastic anemia and other anemias	20	0.652103	Y85-89	Aftereffects caused by external factors of illness and death	12	0.496073	D60-64	Aplastic anemia and other anemias	27	0.517638
20	A00-B99	Certain infectious and parasitic diseases	14	0.456472	G40-47	Transient and sudden illnesses	10	0.413394	T90-98	Aftereffects of injury, poisoning, and other external factors	24	0.460123
	Total		3067	100	Total		2149	100	Total		5216	100
