# Supplementary material for: Real-world analysis and future trends of parkinson's disease burden and all-cause mortality in Shanghai Pudong: a population-based study of 3.17 million people
Source: BMC Public Health. 2025 Nov 14;25:3960. doi: 10.1186/s12889-025-25146-1 (PMC12619288; doi:10.1186/s12889-025-25146-1)
Supplement: Supplementary file 1 — Supplementary Material 1. [file 12889_2025_25146_MOESM1_ESM.zip › Supporting File/Table S10.xlsx]

## Sheet: Sheet1
Table S10. The crude mortality rate, age-standardized mortality rate, and rate of year of life lost from Parkinson's disease related/specific deaths in Shanghai Pudong assessed from 2005 to 2021, alongside forecasted values for the period between 2022 and 2035.
				Stroke related deaths									Stroke specific deaths
Year	CMR (/100, 000)	95%CI		ASMRW (/100, 000)	95%CI		YLL Rate (/100, 000)	95%CI		CMR (/100, 000)	95%CI		ASMRW (/100, 000)	95%CI		YLL Rate (/100, 000)	95%CI
2005	4.01	NA		1.69	NA		34.87	NA		1.57	NA		0.65	NA		13.70	NA
2006	3.98	NA		1.69	NA		34.78	NA		1.55	NA		0.62	NA		13.52	NA
2007	5.45	NA		2.13	NA		46.17	NA		2.21	NA		0.89	NA		21.43	NA
2008	5.59	NA		2.13	NA		47.55	NA		2.74	NA		1.09	NA		24.00	NA
2009	5.40	NA		2.06	NA		44.92	NA		2.55	NA		1.00	NA		21.80	NA
2010	5.84	NA		2.01	NA		45.32	NA		2.63	NA		1.02	NA		23.90	NA
2011	6.53	NA		2.28	NA		51.21	NA		2.85	NA		1.02	NA		23.27	NA
2012	7.68	NA		2.53	NA		58.54	NA		3.40	NA		1.15	NA		27.70	NA
2013	8.57	NA		2.70	NA		64.85	NA		3.47	NA		1.14	NA		28.59	NA
2014	8.11	NA		2.56	NA		60.34	NA		3.88	NA		1.32	NA		32.34	NA
2015	9.79	NA		2.88	NA		73.04	NA		4.17	NA		1.27	NA		33.25	NA
2016	10.35	NA		2.96	NA		74.74	NA		4.56	NA		1.37	NA		34.91	NA
2017	12.03	NA		3.42	NA		90.10	NA		5.04	NA		1.49	NA		40.15	NA
2018	12.18	NA		3.43	NA		89.39	NA		5.21	NA		1.46	NA		38.13	NA
2019	13.18	NA		3.45	NA		93.71	NA		5.92	NA		1.57	NA		42.88	NA
2020	12.79	NA		3.32	NA		94.92	NA		4.83	NA		1.32	NA		39.17	NA
2021	13.63	NA		3.47	NA		98.11	NA		5.81	NA		1.52	NA		43.91	NA
2022	14.13	(13.10, 15.15)		3.62	(3.35, 3.90)		104.89	(98.08, 111.70)		5.78	(5.11, 6.45)		1.49	(1.30, 1.69)		46.42	(42.78, 50.06)
2023	15.12	(13.75, 16.49)		3.79	(3.38, 4.19)		102.43	(94.14, 110.73)		6.65	(5.92, 7.37)		1.53	(1.22, 1.83)		47.72	(43.29, 52.14)
2024	15.40	(13.63, 17.16)		3.73	(3.21, 4.25)		107.46	(96.71, 118.20)		6.45	(5.64, 7.26)		1.52	(1.14, 1.89)		51.70	(46.78, 56.62)
2025	16.03	(14.05, 18.01)		3.74	(3.18, 4.30)		106.63	(95.43, 117.82)		6.85	(6.04, 7.66)		1.43	(0.98, 1.87)		48.78	(43.80, 53.76)
2026	16.20	(13.97, 18.43)		3.78	(3.13, 4.44)		116.05	(102.95, 129.14)		7.23	(6.34, 8.13)		1.60	(1.08, 2.11)		54.34	(49.29, 59.39)
2027	17.26	(14.62, 19.91)		3.95	(3.17, 4.73)		119.10	(104.14, 134.06)		7.25	(6.31, 8.19)		1.46	(0.83, 2.09)		53.49	(47.59, 59.40)
2028	17.52	(14.49, 20.55)		4.00	(3.06, 4.94)		124.73	(108.20, 141.27)		7.74	(6.77, 8.72)		1.58	(0.89, 2.28)		57.94	(51.61, 64.27)
2029	18.53	(15.12, 21.94)		4.03	(2.98, 5.08)		128.86	(111.31, 146.41)		7.69	(6.64, 8.74)		1.47	(0.69, 2.24)		59.18	(52.06, 66.29)
2030	18.57	(14.85, 22.28)		4.00	(2.84, 5.16)		134.45	(116.35, 152.54)		8.37	(7.27, 9.47)		1.54	(0.70, 2.39)		59.32	(52.11, 66.53)
2031	19.52	(15.51, 23.53)		4.08	(2.82, 5.35)		142.79	(123.09, 162.49)		8.29	(7.11, 9.47)		1.55	(0.62, 2.47)		63.30	(55.80, 70.80)
2032	19.75	(15.36, 24.13)		4.16	(2.75, 5.57)		145.85	(124.73, 166.98)		8.79	(7.58, 10.00)		1.50	(0.50, 2.49)		62.14	(54.24, 70.05)
2033	20.76	(16.03, 25.48)		4.24	(2.69, 5.78)		151.15	(127.98, 174.33)		8.88	(7.60, 10.17)		1.58	(0.52, 2.64)		67.60	(59.28, 75.93)
2034	20.99	(15.89, 26.08)		4.22	(2.55, 5.90)		152.06	(127.53, 176.59)		9.25	(7.93, 10.58)		1.46	(0.33, 2.60)		66.78	(57.76, 75.80)
2035	21.87	(16.47, 27.27)		4.25	(2.46, 6.04)		157.71	(130.98, 184.44)		9.50	(8.10, 10.90)		1.59	(0.40, 2.78)		69.98	(60.80, 79.17)
Notes: CMR, crude mortality rate (per 100,000); ASMRW, age-standardized mortality rate by Segi’s world standard population (per 100,000); YLL, year of lost. AAPC, average annual percent change; CI, confidence interval.
